# Supplementary material for: A novel missense mutation c.1381T>C: p.(S461P) in POLE causes multiple molecular features of endometrial carcinoma in China: a case report
Source: Front Oncol. 2025 Sep 23;15:1652864. doi: 10.3389/fonc.2025.1652864 (PMC12500541; doi:10.3389/fonc.2025.1652864)
Supplement: Supplementary file 1 [file Table1.xlsx]

## Sheet: Sheet1
Table 1 DNA and sequencing quality results
Quality control parameters		Quality control results	Quality control standard
Pathological assessment	Proportion of malignant tumor cells	0.5	≥20%
DNA quality assessment	Total amount of DNA	6480 ng	≥30 ng
	DNA quality(A260/A280)	1.88	1.8-2.0
	Total amount of DNA libraries	1320 ng	≥150 ng
Sequencing quality assessment	Q30	0.9003	≥75%
	MappingRate	0.9964	/
	Coverage	1	/
	Uniformity	0.9925	/
	MedianDepth	2271	/
	RawDepth	1777	≥300
Overall quality assessment	qualified
